# Supplementary material for: Single-cell transcriptomics systematically discloses the immune-inflammatory responses of peripheral blood mononuclear cells for diabetic nephropathy
Source: Genes Dis. 2023 Jul 13;11(4):101033. doi: 10.1016/j.gendis.2023.06.007 (PMC10951445; doi:10.1016/j.gendis.2023.06.007)
Supplement: Multimedia component 1 [file mmc1.xlsx]

## Sheet: Table S1
Table S1 | The characteristics of these participants
Sample	age	race	gender	BMI	AC sugar (mmol/L)	Systolic BP (mmHg)	Diastolic BP (mmHg)	Urea nitrogen (BUN)	Creatinine	WBC	HB	Albumin	Glomerular filtration rate (GFR)	medical history
DN1	NA	Asian	female	21.4509	6.92	143	73	11.75	378	5.94	91	33.8	10.01	hyperglycemia for 13 years；hypertension for 12 years
DN2	NA	Asian	female	26.0561	15.03	175	100	10.3	608	7.17	115	31.9	6.31	hyperglycemia for 10 years；hypertension for 10 years
DN3	NA	Asian	male	31.6387	12.73	152	93	13.25	199	7.63	91	25.2	33.71	hyperglycemia for 10 years；hypertension for 1 years
HC1	63	Asian	male	25.1042	5.58	128	89	5.58	58.1	5.66	153
HC2	64	Asian	female	24.0909	5.53	133	69	6.76	45.5	5.9	127
HC3	54	Asian	male	28.6579	6.06	142	90	5.26	72.4	6.1	148
HC4	50	Asian	male	27.9619	5.89	128	84	6.92	86.7	5.62	121
NA represents missing or unavailable data.

## Sheet: Table S2
Table S2 | The detailed filtration parameters and the specific sample information
Sample	Number of Loading Cells	Estimated Number of Cells	Mean Reads per Cell	Median Genes per Cell	Number of Reads	Valid Barcodes	Valid UMIs	Sequencing Saturation	Q30 Bases in Barcode	Q30 Bases in RNA Read	Q30 Bases in UMI	Reads Mapped to Genome	Reads Mapped Confidently to Genome	Reads Mapped Confidently to Intergenic Regions	Reads Mapped Confidently to Intronic Regions	Reads Mapped Confidently to Exonic Regions	Reads Mapped Confidently to Transcriptome	Reads Mapped Antisense to Gene	Fraction Reads in Cells	Total Genes Detected	Median UMI Counts per Cell	Cells after Filtering	Filter Parameters
DN1	19581	10217	50001	1282	510859416	0.965	0.999	0.804	0.952	0.896	0.941	0.947	0.872	0.067	0.293	0.512	0.463	0.023	0.903	21092	3507	9821	percent.mt < 15 & nFeature_RNA >= 200 & nFeature_RNA < 3000
DN2	18666	11567	45336	1220	524400234	0.966	0.999	0.742	0.959	0.902	0.954	0.952	0.869	0.076	0.297	0.497	0.447	0.024	0.683	21102	2882	10944	percent.mt < 10 & nFeature_RNA >= 200 & nFeature_RNA < 3000
DN3	21285	8868	56562	1126	501595152	0.963	0.999	0.846	0.959	0.905	0.955	0.956	0.876	0.072	0.302	0.502	0.455	0.021	0.88	20591	2792	8453	percent.mt < 15 & nFeature_RNA >= 200 & nFeature_RNA < 3000
HC1	21777	8111	64737	1148	525082885	0.964	0.999	0.852	0.952	0.893	0.947	0.946	0.869	0.068	0.292	0.509	0.459	0.024	0.88	20914	3121	7920	percent.mt < 15 & nFeature_RNA >= 200 & nFeature_RNA < 4000
HC2	20496	8643	64137	916	554336426	0.961	0.999	0.893	0.959	0.904	0.947	0.948	0.879	0.072	0.308	0.499	0.45	0.024	0.889	20026	2370	8506	percent.mt < 15 & nFeature_RNA >= 200 & nFeature_RNA < 3000
HC3	20140	10803	51375	1920	555008997	0.978	0.999	0.682	0.955	0.91	0.949	0.96	0.936	0.049	0.351	0.536	0.496	0.014	0.928	22104	6518	8792	percent.mt < 15 & nFeature_RNA >= 200 & nFeature_RNA < 2500
HC4	21000	6828	77470	2066	528966518	0.975	0.999	0.799	0.955	0.911	0.951	0.963	0.937	0.045	0.338	0.555	0.514	0.014	0.919	21303	6676	6467	percent.mt < 15 & nFeature_RNA >= 200 & nFeature_RNA < 4000

## Sheet: Table S3
Table S3 | The top50 genes for four cell types of PBMCs
	p_val	avg_log2FC	pct.1	pct.2	p_val_adj	cluster	gene
GNLY	0	3.36559	0.393	0.122	0	T/NK	GNLY
NKG7	0	3.36091	0.539	0.173	0	T/NK	NKG7
IL32	0	3.00803	0.852	0.111	0	T/NK	IL32
IL7R	0	2.69687	0.6	0.075	0	T/NK	IL7R
GZMA	0	2.57027	0.521	0.072	0	T/NK	GZMA
CD3D	0	2.51728	0.761	0.078	0	T/NK	CD3D
CST7	0	2.417	0.498	0.068	0	T/NK	CST7
FGFBP2	0	2.41078	0.345	0.05	0	T/NK	FGFBP2
GZMH	0	2.35002	0.372	0.054	0	T/NK	GZMH
TRBC1	0	2.30813	0.555	0.061	0	T/NK	TRBC1
TRAC	0	2.28914	0.681	0.082	0	T/NK	TRAC
CD3G	0	2.27924	0.712	0.066	0	T/NK	CD3G
CD3E	0	2.27381	0.724	0.067	0	T/NK	CD3E
TRBC2	0	2.22932	0.77	0.182	0	T/NK	TRBC2
KLRB1	0	2.21119	0.391	0.051	0	T/NK	KLRB1
PRF1	0	2.16113	0.438	0.059	0	T/NK	PRF1
GZMB	0	2.1572	0.35	0.061	0	T/NK	GZMB
CD247	0	2.01248	0.623	0.067	0	T/NK	CD247
CD2	0	2.00726	0.666	0.071	0	T/NK	CD2
KLRD1	0	2.00062	0.37	0.05	0	T/NK	KLRD1
GZMM	0	1.96982	0.609	0.057	0	T/NK	GZMM
CTSW	0	1.80948	0.454	0.063	0	T/NK	CTSW
CCL5	0	1.76785	0.543	0.253	0	T/NK	CCL5
SYNE2	0	1.76505	0.594	0.099	0	T/NK	SYNE2
ARL4C	0	1.68987	0.658	0.176	0	T/NK	ARL4C
CCL4	0	1.64278	0.332	0.067	0	T/NK	CCL4
HOPX	0	1.63402	0.366	0.053	0	T/NK	HOPX
CD7	0	1.61679	0.504	0.058	0	T/NK	CD7
LCK	0	1.58959	0.581	0.059	0	T/NK	LCK
TCF7	0	1.47205	0.464	0.076	0	T/NK	TCF7
ETS1	0	1.46596	0.68	0.181	0	T/NK	ETS1
LDHB	0	1.45969	0.693	0.353	0	T/NK	LDHB
IFITM1	0	1.40537	0.584	0.14	0	T/NK	IFITM1
RORA	0	1.37957	0.466	0.051	0	T/NK	RORA
GIMAP7	0	1.37471	0.848	0.433	0	T/NK	GIMAP7
BCL11B	0	1.29169	0.442	0.04	0	T/NK	BCL11B
HCST	0	1.27649	0.828	0.529	0	T/NK	HCST
LINC00861	0	1.2654	0.423	0.036	0	T/NK	LINC00861
SKAP1	0	1.25832	0.464	0.059	0	T/NK	SKAP1
EVL	0	1.24981	0.656	0.27	0	T/NK	EVL
SAMD3	0	1.24438	0.371	0.035	0	T/NK	SAMD3
IL2RG	0	1.2305	0.669	0.268	0	T/NK	IL2RG
SLFN5	0	1.20441	0.631	0.246	0	T/NK	SLFN5
C12orf57	0	1.19562	0.665	0.286	0	T/NK	C12orf57
RARRES3	0	1.19347	0.692	0.335	0	T/NK	RARRES3
CMC1	0	1.1831	0.305	0.134	0	T/NK	CMC1
SPOCK2	0	1.16295	0.438	0.071	0	T/NK	SPOCK2
RPS3	0	1.14105	0.998	0.926	0	T/NK	RPS3
PYHIN1	0	1.11878	0.326	0.047	0	T/NK	PYHIN1
AES	0	1.09545	0.761	0.462	0	T/NK	AES
S100A9	0	6.30711	0.965	0.177	0	Myeloid	S100A9
LYZ	0	5.88441	0.956	0.124	0	Myeloid	LYZ
S100A8	0	5.67601	0.894	0.091	0	Myeloid	S100A8
VCAN	0	4.0559	0.799	0.02	0	Myeloid	VCAN
CST3	0	4.04623	0.938	0.074	0	Myeloid	CST3
FOS	0	3.9192	0.922	0.185	0	Myeloid	FOS
MNDA	0	3.90197	0.93	0.039	0	Myeloid	MNDA
CTSS	0	3.88041	0.978	0.426	0	Myeloid	CTSS
FCN1	0	3.74803	0.894	0.024	0	Myeloid	FCN1
AIF1	0	3.68383	0.944	0.175	0	Myeloid	AIF1
LST1	0	3.65472	0.922	0.096	0	Myeloid	LST1
PSAP	0	3.19223	0.95	0.305	0	Myeloid	PSAP
CYBB	0	3.09289	0.873	0.053	0	Myeloid	CYBB
TYMP	0	3.03318	0.831	0.126	0	Myeloid	TYMP
FGL2	0	3.01618	0.896	0.116	0	Myeloid	FGL2
SAT1	0	2.94228	0.943	0.409	0	Myeloid	SAT1
NEAT1	0	2.86328	0.981	0.689	0	Myeloid	NEAT1
S100A12	0	2.8507	0.581	0.009	0	Myeloid	S100A12
MS4A6A	0	2.83872	0.752	0.012	0	Myeloid	MS4A6A
IFITM3	0	2.79799	0.726	0.13	0	Myeloid	IFITM3
FTL	0	2.72014	0.995	0.979	0	Myeloid	FTL
DUSP1	0	2.69319	0.925	0.318	0	Myeloid	DUSP1
SERPINA1	0	2.66727	0.776	0.012	0	Myeloid	SERPINA1
DUSP6	0	2.66554	0.738	0.027	0	Myeloid	DUSP6
TYROBP	0	2.63926	0.964	0.23	0	Myeloid	TYROBP
RGS2	0	2.62583	0.703	0.06	0	Myeloid	RGS2
FTH1	0	2.51486	0.994	0.939	0	Myeloid	FTH1
COTL1	0	2.48115	0.902	0.292	0	Myeloid	COTL1
LGALS2	0	2.46123	0.608	0.008	0	Myeloid	LGALS2
NCF2	0	2.45235	0.766	0.017	0	Myeloid	NCF2
MPEG1	0	2.44214	0.761	0.025	0	Myeloid	MPEG1
NAMPT	0	2.40104	0.697	0.071	0	Myeloid	NAMPT
CD14	0	2.38	0.631	0.009	0	Myeloid	CD14
TKT	0	2.3161	0.871	0.293	0	Myeloid	TKT
CSTA	0	2.30461	0.703	0.007	0	Myeloid	CSTA
CLEC12A	0	2.29128	0.695	0.011	0	Myeloid	CLEC12A
GRN	0	2.26917	0.756	0.07	0	Myeloid	GRN
CFD	0	2.24726	0.632	0.023	0	Myeloid	CFD
MAFB	0	2.23357	0.569	0.006	0	Myeloid	MAFB
MARCKS	0	2.2221	0.645	0.048	0	Myeloid	MARCKS
FCER1G	0	2.19395	0.908	0.177	0	Myeloid	FCER1G
MS4A7	0	2.14357	0.537	0.014	0	Myeloid	MS4A7
TNFAIP2	0	2.10851	0.646	0.008	0	Myeloid	TNFAIP2
NCF1	0	2.05589	0.667	0.169	0	Myeloid	NCF1
KCTD12	0	2.05483	0.623	0.01	0	Myeloid	KCTD12
CSF3R	0	2.05358	0.565	0.009	0	Myeloid	CSF3R
LGALS3	0	2.05216	0.737	0.098	0	Myeloid	LGALS3
IGSF6	0	2.04749	0.613	0.014	0	Myeloid	IGSF6
APLP2	0	2.04588	0.784	0.174	0	Myeloid	APLP2
S100A6	0	2.03916	0.985	0.844	0	Myeloid	S100A6
IGKC	0	6.38123	0.701	0.065	0	B	IGKC
IGLC2	0	4.93117	0.392	0.014	0	B	IGLC2
IGLC3	0	4.10843	0.304	0.012	0	B	IGLC3
CD79A	0	3.9765	0.966	0.022	0	B	CD79A
MS4A1	0	3.69123	0.947	0.016	0	B	MS4A1
IGHM	0	3.54448	0.665	0.008	0	B	IGHM
IGHA1	0	3.29074	0.306	0.014	0	B	IGHA1
CD79B	0	2.98651	0.923	0.102	0	B	CD79B
JCHAIN	0	2.92153	0.478	0.011	0	B	JCHAIN
IGHD	0	2.82969	0.56	0.002	0	B	IGHD
CD741	0	2.82878	0.999	0.559	0	B	CD74
BANK1	0	2.79759	0.861	0.014	0	B	BANK1
HLA-DRA1	0	2.72611	0.989	0.354	0	B	HLA-DRA
TCL1A	0	2.47877	0.369	0.003	0	B	TCL1A
RALGPS2	0	2.47003	0.811	0.038	0	B	RALGPS2
LINC00926	0	2.27132	0.72	0.006	0	B	LINC00926
HLA-DRB11	0	2.18604	0.941	0.339	0	B	HLA-DRB1
HLA-DQA11	0	2.14675	0.838	0.154	0	B	HLA-DQA1
HLA-DQB11	0	2.12604	0.871	0.204	0	B	HLA-DQB1
HLA-DPB11	0	2.10934	0.971	0.5	0	B	HLA-DPB1
IGHG1	0	2.10316	0.398	0.008	0	B	IGHG1
CD37	0	2.09082	0.985	0.711	0	B	CD37
VPREB3	0	2.01365	0.557	0.002	0	B	VPREB3
HLA-DQA21	0	1.99609	0.699	0.176	0	B	HLA-DQA2
TNFRSF13C	0	1.94428	0.653	0.011	0	B	TNFRSF13C
HLA-DPA11	0	1.82263	0.968	0.454	0	B	HLA-DPA1
SWAP70	0	1.73085	0.663	0.06	0	B	SWAP70
SPIB	0	1.68538	0.545	0.005	0	B	SPIB
FCER2	0	1.65762	0.43	0.003	0	B	FCER2
HVCN1	0	1.64597	0.626	0.092	0	B	HVCN1
TCF4	0	1.62025	0.567	0.041	0	B	TCF4
CD22	0	1.61204	0.531	0.003	0	B	CD22
HLA-DMA1	0	1.57726	0.759	0.189	0	B	HLA-DMA
HLA-DMB1	0	1.57679	0.737	0.167	0	B	HLA-DMB
MEF2C1	0	1.53836	0.668	0.135	0	B	MEF2C
CD24	0	1.51736	0.469	0.003	0	B	CD24
STX7	0	1.4444	0.695	0.207	0	B	STX7
FAM129C	0	1.42266	0.466	0.004	0	B	FAM129C
PAX5	0	1.42127	0.472	0.001	0	B	PAX5
LTB1	0	1.39566	0.941	0.521	0	B	LTB
BCL11A	0	1.35468	0.486	0.027	0	B	BCL11A
GNG7	0	1.30975	0.489	0.017	0	B	GNG7
BIRC3	0	1.29459	0.665	0.228	0	B	BIRC3
BLK	0	1.29086	0.468	0.003	0	B	BLK
PLPP5	0	1.28999	0.372	0.047	0	B	PLPP5
CD40	0	1.27871	0.473	0.025	0	B	CD40
P2RX5	0	1.26156	0.439	0.014	0	B	P2RX5
2022-03-11	0	1.24577	0.655	0.163	0	B	2022-03-01
ADAM28	0	1.24001	0.414	0.014	0	B	ADAM28
EAF2	0	1.23174	0.469	0.047	0	B	EAF2
PPBP	0	7.49689	0.996	0.114	0	Platelet	PPBP
PF4	0	7.12981	0.993	0.098	0	Platelet	PF4
NRGN	0	6.46288	0.989	0.138	0	Platelet	NRGN
TUBB1	0	5.96643	0.973	0.049	0	Platelet	TUBB1
GNG11	0	5.94796	0.97	0.056	0	Platelet	GNG11
SDPR	0	5.9424	0.979	0.058	0	Platelet	SDPR
GP9	0	5.26257	0.915	0.023	0	Platelet	GP9
RGS18	0	5.06575	0.893	0.123	0	Platelet	RGS18
ACRBP	0	4.99122	0.822	0.027	0	Platelet	ACRBP
CLU	0	4.98949	0.838	0.045	0	Platelet	CLU
GPX11	0	4.92292	0.983	0.456	0	Platelet	GPX1
TSC22D1	0	4.91872	0.745	0.066	0	Platelet	TSC22D1
HIST1H2AC	0	4.77773	0.871	0.204	0	Platelet	HIST1H2AC
PTCRA	0	4.64746	0.731	0.015	0	Platelet	PTCRA
TREML1	0	4.55838	0.781	0.022	0	Platelet	TREML1
LIMS1	0	4.5035	0.906	0.284	0	Platelet	LIMS1
CMTM5	0	4.43475	0.803	0.017	0	Platelet	CMTM5
SPARC	0	4.383	0.765	0.031	0	Platelet	SPARC
TMEM40	0	4.3645	0.674	0.013	0	Platelet	TMEM40
C2orf88	0	4.29003	0.701	0.025	0	Platelet	C2orf88
TUBA4A	0	4.15661	0.85	0.296	0	Platelet	TUBA4A
PRKAR2B	0	4.15272	0.717	0.033	0	Platelet	PRKAR2B
RUFY1	0	4.14254	0.745	0.134	0	Platelet	RUFY1
MYL9	0	4.13589	0.622	0.022	0	Platelet	MYL9
ITGA2B	0	4.11227	0.698	0.022	0	Platelet	ITGA2B
F13A1	0	4.07386	0.752	0.065	0	Platelet	F13A1
MMD	0	4.04043	0.652	0.05	0	Platelet	MMD
RGS10	0	4.03844	0.924	0.42	0	Platelet	RGS10
VCL	0	4.02418	0.817	0.232	0	Platelet	VCL
CD9	0	3.92563	0.642	0.035	0	Platelet	CD9
TPM4	0	3.92394	0.864	0.336	0	Platelet	TPM4
MTURN	0	3.89954	0.648	0.052	0	Platelet	MTURN
ODC1	0	3.88981	0.666	0.142	0	Platelet	ODC1
MPP1	0	3.88376	0.686	0.092	0	Platelet	MPP1
NCOA41	0	3.88198	0.782	0.301	0	Platelet	NCOA4
PGRMC1	0	3.86727	0.721	0.087	0	Platelet	PGRMC1
MAP3K7CL	0	3.78817	0.567	0.052	0	Platelet	MAP3K7CL
CLEC1B	0	3.77768	0.592	0.01	0	Platelet	CLEC1B
2022-03-02	0	3.77213	0.709	0.142	0	Platelet	2022-03-02
TLN1	0	3.64135	0.911	0.619	0	Platelet	TLN1
NGFRAP1	0	3.6106	0.645	0.089	0	Platelet	NGFRAP1
C6orf25	0	3.60568	0.606	0.018	0	Platelet	C6orf25
RAB27B	0	3.58861	0.526	0.037	0	Platelet	RAB27B
DAB2	0	3.58417	0.494	0.044	0	Platelet	DAB2
CLDN5	0	3.56426	0.539	0.009	0	Platelet	CLDN5
NT5C3A	0	3.55607	0.576	0.175	0	Platelet	NT5C3A
CTSA	0	3.54953	0.735	0.19	0	Platelet	CTSA
SNCA	0	3.53393	0.57	0.029	0	Platelet	SNCA
PDLIM11	0	3.5272	0.649	0.082	0	Platelet	PDLIM1
KIF2A	0	3.50272	0.801	0.374	0	Platelet	KIF2A

## Sheet: Table S4
Table S4 | The cell number for four cell types of PBMCs
	DN1	DN2	DN3	HC1	HC2	HC3	HC4
T/NK	6907	5901	4756	4695	6368	7136	4570
Myeloid	2504	4788	2842	1874	1674	460	1007
B	192	232	711	1034	402	1069	742
Platelet	218	23	144	317	62	127	148

## Sheet: Table S5
Table S5 | The significant pathways for four cell types of PBMCs
cell type	pathway	pval	padj	ES	NES	nMoreExtreme	size
T/NK	HALLMARK_INTERFERON_GAMMA_RESPONSE	0.0010352	0.0183756	0.808198	1.77416	0	197
T/NK	HALLMARK_INTERFERON_ALPHA_RESPONSE	0.00110254	0.0183756	0.825184	1.7262	0	95
T/NK	HALLMARK_COMPLEMENT	0.00104167	0.0183756	0.700176	1.53215	0	188
T/NK	HALLMARK_ANGIOGENESIS	0.00253807	0.0185805	0.852345	1.56279	1	27
T/NK	HALLMARK_IL6_JAK_STAT3_SIGNALING	0.00334448	0.0185805	0.73385	1.51854	2	82
T/NK	HALLMARK_APOPTOSIS	0.00212314	0.0185805	0.684379	1.47745	1	155
T/NK	HALLMARK_TNFA_SIGNALING_VIA_NFKB	0.00207039	0.0185805	0.664913	1.45962	1	197
T/NK	HALLMARK_EPITHELIAL_MESENCHYMAL_TRANSITION	0.00318471	0.0185805	0.67385	1.45619	2	157
T/NK	HALLMARK_MTORC1_SIGNALING	0.00311526	0.0185805	0.650241	1.42513	2	195
T/NK	HALLMARK_CHOLESTEROL_HOMEOSTASIS	0.00453001	0.020591	0.721679	1.47345	3	70
T/NK	HALLMARK_INFLAMMATORY_RESPONSE	0.00416233	0.020591	0.646816	1.41102	3	177
T/NK	HALLMARK_IL2_STAT5_SIGNALING	0.00936524	0.0390219	0.616847	1.34971	8	190
Myeloid	HALLMARK_INTERFERON_ALPHA_RESPONSE	0.00123916	0.0309789	0.896456	1.98641	0	95
Myeloid	HALLMARK_INTERFERON_GAMMA_RESPONSE	0.00112486	0.0309789	0.832242	1.96898	0	197

## Sheet: Table S6
Table S6 | The cell number of T/NK cell subtypes for each sample
	DN1	DN2	DN3	HC1	HC2	HC3	HC4
CD4+ Tm	1254	1168	836	770	1187	1328	1151
CD8+ Tn	609	407	271	470	1413	1692	249
CD4+ Tn	700	403	316	626	1077	1299	334
CD8+ Te	805	581	855	607	266	940	179
CD8+ Tem	1405	1140	1257	672	716	721	1012
NK1	500	918	362	404	581	208	728
NKT	862	670	431	701	802	716	598
NK2	282	385	165	89	96	56	138
CD4+ Treg	146	146	137	121	101	107	116
Double Negative T	185	35	54	118	74	41	23
Megakaryocytes	137	23	60	106	39	20	24
Proliferating T/NK	22	25	12	11	16	8	18

## Sheet:  Table S7
Table S7 | The differentially expressed genes for CD4+ Tn
	p_val	avg_log2FC	pct.1	pct.2	p_val_adj
JUNB	5.02511e-42	0.716613	0.609	0.493	1.0405e-37
BTG1	5.56577e-146	0.694685	0.992	0.888	1.15245e-141
CD69	2.73388e-39	0.689131	0.37	0.212	5.66077e-35
BCL2	8.92453e-36	0.655644	0.514	0.376	1.84791e-31
XIST	7.73515e-70	0.617924	0.439	0.169	1.60164e-65
STK17A	3.42936e-29	0.60712	0.462	0.354	7.10083e-25
PNRC1	4.74006e-60	0.599306	0.86	0.712	9.81477e-56
S100A11	8.13305e-31	0.597036	0.508	0.388	1.68403e-26
FAM13A	4.65581e-23	0.56396	0.156	0.068	9.64031e-19
ATP5D	1.36466e-36	0.560904	0.529	0.398	2.82566e-32
XAF1	4.21597e-16	0.516294	0.269	0.185	8.72959e-12
JUN	8.17323e-13	0.513295	0.23	0.157	1.69235e-08
IFITM2	3.26139e-38	0.496605	0.733	0.645	6.75303e-34
NFKBIA	1.29325e-10	0.478855	0.314	0.263	2.6778e-06
YBX1	1.60081e-36	0.475766	0.765	0.598	3.31463e-32
CXCR4	1.54074e-23	0.47318	0.595	0.522	3.19026e-19
RNASET2	5.2546e-23	0.458676	0.548	0.475	1.08802e-18
KLF6	3.83035e-11	0.454553	0.374	0.32	7.93113e-07
SESN3	3.14094e-15	0.449205	0.385	0.299	6.50363e-11
SOCS1	4.63965e-43	0.435325	0.126	0.028	9.60685e-39
S100A6	1.34518e-35	0.428338	0.813	0.769	2.78533e-31
SERP1	1.69929e-23	0.427732	0.645	0.561	3.51856e-19
DEK	3.61972e-13	0.426459	0.45	0.402	7.49499e-09
ARID5B	9.68728e-15	0.425867	0.288	0.203	2.00585e-10
IFITM1	1.23601e-19	0.419339	0.55	0.478	2.55929e-15
ISG15	2.17523e-09	0.397215	0.271	0.215	4.50402e-05
HIST1H2AC	5.27685e-27	0.39484	0.267	0.136	1.09262e-22
CLIC1	5.33869e-10	0.393506	0.355	0.305	1.10543e-05
PRELID1	1.19383e-09	0.3908	0.313	0.277	2.47194e-05
CCDC85B	1.23772e-08	0.389683	0.352	0.33	0.000256283
PSIP1	2.54984e-12	0.38668	0.525	0.486	5.27969e-08
DUT	5.02589e-09	0.383607	0.298	0.254	0.000104066
VIM	4.64265e-31	0.378657	0.91	0.832	9.61307e-27
CISH	1.88238e-14	0.375666	0.185	0.11	3.89766e-10
IFI44L	3.98494e-23	0.369938	0.104	0.034	8.25122e-19
TGFBR2	3.7856e-09	0.367745	0.357	0.313	7.83847e-05
IER2	3.10785e-07	0.366835	0.402	0.375	0.00643511
HIST1H4C	3.47696e-17	0.366384	0.552	0.474	7.1994e-13
C1QBP	6.11432e-10	0.366353	0.374	0.34	1.26603e-05
RPS17	9.46759e-68	0.363309	0.992	0.99	1.96036e-63
MTDH	7.18943e-09	0.362999	0.457	0.435	0.000148864
STAT1	6.44336e-10	0.360297	0.355	0.29	1.33416e-05
RPL27A	4.73652e-125	0.351834	0.998	1	9.80744e-121
UPF3A	4.8994e-11	0.348852	0.303	0.234	1.01447e-06
KRT10	9.19102e-07	0.34206	0.381	0.364	0.0190309
KIAA1551	1.61831e-10	0.340408	0.543	0.506	3.35088e-06
CLEC2B	1.48188e-09	0.332019	0.315	0.26	3.06838e-05
PIM1	3.70358e-07	0.330414	0.342	0.304	0.00766862
GLTSCR2	1.67489e-27	0.324956	0.917	0.751	3.46804e-23
NSMCE3	1.71997e-06	0.324164	0.215	0.18	0.0356138
SH3BP5	3.13121e-07	0.322734	0.208	0.161	0.00648348
LTB	9.91672e-29	0.322186	0.972	0.953	2.05336e-24
AC090498.1	2.69822e-12	0.322075	0.481	0.43	5.58693e-08
SMCHD1	7.78302e-07	0.318075	0.436	0.416	0.0161155
GADD45GIP1	1.63658e-06	0.316219	0.304	0.274	0.033887
MCL1	2.511e-08	0.313486	0.437	0.41	0.000519928
GPRIN3	1.18362e-13	0.312814	0.173	0.102	2.45081e-09
SET	5.24008e-10	0.308708	0.606	0.582	1.08501e-05
LPIN2	1.74146e-07	0.308455	0.296	0.248	0.00360586
IL7R	9.64898e-23	0.30695	0.944	0.914	1.99792e-18
RPL31	2.2159e-70	0.302992	0.996	0.998	4.58825e-66
LPAR6	1.79991e-06	0.301885	0.182	0.139	0.037269
MT-ND6	5.33295e-10	0.301634	0.306	0.237	1.10424e-05
TERF2IP	1.39792e-06	0.300883	0.336	0.31	0.0289453
GIMAP4	4.14241e-09	0.287039	0.697	0.688	8.57727e-05
HIST1H1E	1.27669e-13	0.281556	0.427	0.328	2.64351e-09
SAMD9L	1.07587e-08	0.268979	0.135	0.085	0.000222771
DDX3X	3.86456e-10	0.265114	0.471	0.423	8.00196e-06
JAK1	1.23155e-08	0.264847	0.586	0.562	0.000255005
HIST2H2AC	6.8539e-12	0.262881	0.243	0.16	1.41917e-07
CYBA	5.00668e-07	0.258966	0.65	0.632	0.0103668
UGCG	7.22121e-08	0.253096	0.145	0.097	0.00149522
S100A10	1.98361e-07	0.250189	0.634	0.631	0.00410727
CDV3	3.17089e-23	-0.250501	0.142	0.298	6.56564e-19
DDX17	4.67531e-16	-0.250807	0.543	0.686	9.68069e-12
SARAF	1.89696e-24	-0.251135	0.877	0.918	3.92785e-20
ITGB2-AS1	4.96742e-22	-0.257362	0.078	0.197	1.02855e-17
LCK	3.10414e-19	-0.257493	0.438	0.616	6.42743e-15
DDX3Y	4.01478e-37	-0.259221	0.042	0.193	8.31299e-33
LITAF	1.45316e-19	-0.259762	0.337	0.516	3.00892e-15
44629	2.61882e-29	-0.261253	0.06	0.196	5.42254e-25
STMN3	4.04346e-26	-0.262909	0.132	0.294	8.37238e-22
GRAMD1A	1.10893e-27	-0.264121	0.079	0.222	2.29614e-23
ALDOA	2.32924e-19	-0.265325	0.439	0.623	4.82292e-15
FAM107B	2.66827e-17	-0.265335	0.384	0.553	5.52493e-13
C6orf48	3.18128e-17	-0.266147	0.519	0.688	6.58716e-13
C1orf56	1.1453e-20	-0.267323	0.204	0.366	2.37146e-16
BOD1L1	8.78935e-24	-0.269335	0.197	0.372	1.81992e-19
RPL4	8.94192e-40	-0.270902	0.967	0.981	1.85151e-35
ARHGDIB	9.78395e-27	-0.274131	0.821	0.892	2.02587e-22
CTD-3184A7.4	1.1438e-23	-0.274335	0.159	0.32	2.36836e-19
RPS3A	7.22612e-94	-0.275276	0.998	1	1.49624e-89
CSNK1G2	1.61921e-26	-0.27659	0.071	0.204	3.35274e-22
PTP4A2	1.74057e-19	-0.278939	0.331	0.511	3.60403e-15
NCK2	7.92637e-31	-0.279505	0.123	0.301	1.64124e-26
FYB	1.08538e-21	-0.279709	0.782	0.867	2.24738e-17
PRMT2	8.20468e-20	-0.286007	0.49	0.655	1.69886e-15
IL32	4.16154e-23	-0.287481	0.698	0.83	8.61688e-19
EIF3L	2.00537e-20	-0.289167	0.462	0.632	4.15232e-16
UBE2M	2.71691e-38	-0.289758	0.023	0.158	5.62564e-34
SUN2	6.08949e-21	-0.29124	0.289	0.464	1.26089e-16
RP5-1171I10.5	4.76089e-30	-0.292136	0.087	0.241	9.8579e-26
FOXP1	7.04932e-22	-0.293209	0.594	0.737	1.45963e-17
CD3E	5.14286e-28	-0.293395	0.782	0.88	1.06488e-23
DUS1L	1.01864e-33	-0.29366	0.051	0.194	2.1092e-29
SLC25A45	8.14846e-24	-0.294546	0.154	0.313	1.68722e-19
TRAC	8.93234e-21	-0.296072	0.734	0.834	1.84953e-16
HLA-B	1.85417e-52	-0.298284	0.988	0.987	3.83924e-48
MT-ND4	1.87272e-45	-0.299443	0.995	0.999	3.87764e-41
GABPB1-AS1	2.76498e-19	-0.300924	0.249	0.401	5.72517e-15
MT-ND1	2.5548e-40	-0.302358	0.975	0.998	5.28996e-36
ARHGEF1	1.6884e-22	-0.303076	0.273	0.457	3.49601e-18
FYN	6.57881e-24	-0.30396	0.24	0.423	1.36221e-19
LAPTM5	9.55229e-22	-0.306577	0.49	0.663	1.9779e-17
PCSK7	5.08331e-21	-0.312561	0.24	0.404	1.05255e-16
EEF1A1	2.14558e-127	-0.313077	0.999	1	4.44264e-123
NELL2	1.80345e-24	-0.316543	0.106	0.244	3.73423e-20
EVL	1.90473e-25	-0.31894	0.531	0.706	3.94393e-21
RPL17	1.13383e-34	-0.320124	0.8	0.881	2.3477e-30
UCP2	1.97154e-19	-0.325548	0.387	0.556	4.08226e-15
MAP2K2	8.37072e-40	-0.328195	0.066	0.239	1.73324e-35
EIF1AY	7.48842e-47	-0.330328	0.035	0.206	1.55055e-42
RPL11	1.02553e-122	-0.330528	0.999	1	2.12346e-118
LAT	1.06506e-29	-0.333387	0.274	0.486	2.20532e-25
TCF7	2.00991e-30	-0.334927	0.722	0.859	4.16171e-26
JUND	1.97954e-24	-0.347642	0.404	0.588	4.09884e-20
TMEM238	1.15823e-50	-0.356558	0.006	0.157	2.39823e-46
MT-ND3	1.12697e-52	-0.357489	0.985	0.999	2.3335e-48
CITED4	8.90587e-49	-0.369635	0.026	0.193	1.84405e-44
AES	1.67256e-32	-0.38103	0.717	0.785	3.4632e-28
URI1	1.26395e-40	-0.387569	0.094	0.285	2.61713e-36
LRRN3	2.01994e-23	-0.404395	0.113	0.247	4.1825e-19
BRI3	4.99047e-50	-0.428628	0.071	0.275	1.03333e-45
CD81	4.90641e-51	-0.438796	0.078	0.289	1.01592e-46
LIMD2	3.96992e-45	-0.479138	0.617	0.764	8.22013e-41
GNAS	8.07628e-38	-0.479387	0.49	0.651	1.67227e-33
H1FX	1.19465e-19	-0.513679	0.281	0.413	2.47363e-15
POLR2J3	1.77948e-50	-0.56864	0.237	0.484	3.68458e-46
FAM118A	8.04576e-76	-0.581584	0.047	0.3	1.66595e-71
MT-CYB	2.14189e-149	-0.601811	0.997	1	4.43499e-145
KLF2	1.6114e-61	-0.767196	0.571	0.7	3.33657e-57
RPS4Y1	2.28689e-156	-1.30207	0.206	0.665	4.73524e-152
RPS26	5.00264e-137	-1.88888	0.641	0.892	1.03585e-132

## Sheet: Table S8
Table S8 | The differentially expressed genes for CD8+ Tn
	p_val	avg_log2FC	pct.1	pct.2	p_val_adj
JUNB	4.63347e-66	1.01127	0.615	0.461	9.59406e-62
S100A11	5.80674e-61	0.906198	0.46	0.271	1.20234e-56
S100A9	2.99445e-10	0.825453	0.202	0.146	6.2003e-06
CCL5	5.74347e-12	0.792962	0.121	0.065	1.18924e-07
JUN	2.83097e-18	0.735509	0.263	0.175	5.86181e-14
CD69	1.92661e-37	0.724458	0.335	0.186	3.98925e-33
LTB	3.9059e-86	0.707635	0.936	0.914	8.08755e-82
BTG1	7.95995e-130	0.698484	0.978	0.879	1.64819e-125
KLF6	2.44191e-19	0.63671	0.371	0.286	5.05621e-15
PNRC1	5.15284e-59	0.63417	0.826	0.705	1.06695e-54
RNASET2	2.60023e-23	0.627773	0.416	0.334	5.38404e-19
ANXA1	1.06673e-23	0.625496	0.391	0.282	2.20878e-19
ITGB1	1.39052e-16	0.621967	0.179	0.101	2.87922e-12
NFKBIA	8.41971e-19	0.616984	0.34	0.261	1.74339e-14
STK17A	2.73694e-23	0.582708	0.484	0.415	5.66711e-19
S100A4	4.29862e-16	0.568351	0.658	0.622	8.90073e-12
ATP5D	5.32314e-27	0.567339	0.519	0.431	1.10221e-22
IFITM2	7.98089e-39	0.560952	0.737	0.687	1.65252e-34
VIM	7.78364e-61	0.558398	0.915	0.84	1.61168e-56
CLIC1	4.63441e-22	0.557421	0.438	0.355	9.596e-18
BCL2	5.44443e-10	0.536337	0.36	0.316	1.12732e-05
S100A6	5.86445e-52	0.534191	0.841	0.802	1.21429e-47
IER2	4.79634e-11	0.521938	0.359	0.315	9.93129e-07
HIST1H4C	1.14011e-25	0.510861	0.552	0.461	2.36071e-21
SESN3	3.78053e-12	0.505824	0.223	0.155	7.82796e-08
IFITM1	3.45064e-20	0.50519	0.534	0.494	7.1449e-16
TRAT1	3.73345e-15	0.504986	0.298	0.223	7.73048e-11
XIST	7.72352e-45	0.487465	0.399	0.182	1.59923e-40
AKIRIN1	1.77321e-13	0.480448	0.241	0.173	3.67161e-09
CXCR4	4.77604e-22	0.47979	0.645	0.619	9.88926e-18
ISG15	7.15025e-07	0.467155	0.283	0.248	0.0148053
SERP1	1.6053e-19	0.461999	0.608	0.557	3.32393e-15
YBX1	1.27606e-29	0.45678	0.768	0.623	2.64221e-25
SYNE2	7.77379e-09	0.451614	0.327	0.278	0.000160964
HIST1H1E	1.8238e-20	0.442406	0.389	0.269	3.77636e-16
HNRNPAB	1.66009e-10	0.441045	0.19	0.136	3.43739e-06
CCDC85B	4.7177e-12	0.439498	0.425	0.393	9.76847e-08
DEK	7.54516e-11	0.431831	0.415	0.381	1.5623e-06
CYBA	4.69697e-19	0.428701	0.723	0.694	9.72554e-15
AC090498.1	2.92511e-13	0.427868	0.459	0.415	6.05674e-09
KRT10	2.01411e-08	0.42341	0.399	0.39	0.000417041
RPL27A	1.43355e-142	0.419363	0.995	0.999	2.9683e-138
CAST	1.47305e-08	0.413463	0.371	0.341	0.00030501
PRELID1	8.20234e-07	0.407486	0.326	0.321	0.0169838
TERF2IP	1.23535e-06	0.403332	0.335	0.321	0.0255792
GPR183	3.35305e-13	0.402301	0.179	0.108	6.94282e-09
IL7R	1.73057e-24	0.386084	0.894	0.874	3.58332e-20
HIST2H2AC	1.97512e-16	0.378626	0.256	0.16	4.08969e-12
GLTSCR2	3.50133e-29	0.374878	0.885	0.736	7.24985e-25
SOCS1	2.54907e-25	0.363967	0.101	0.031	5.27811e-21
C1QBP	2.58187e-07	0.362734	0.368	0.357	0.00534603
SRRM2	1.48361e-07	0.360417	0.525	0.536	0.00307197
HIST1H2AC	2.70554e-16	0.35579	0.193	0.107	5.60209e-12
HIST1H1C	2.53491e-10	0.347948	0.262	0.192	5.24877e-06
RPS17	1.6207e-48	0.336621	0.974	0.987	3.35583e-44
ITM2B	9.68758e-20	0.32789	0.861	0.803	2.00591e-15
SH3BP5	1.57651e-08	0.326845	0.168	0.115	0.000326432
GIMAP4	8.82699e-08	0.312353	0.671	0.686	0.00182772
S100A10	3.16503e-07	0.309168	0.672	0.706	0.00655352
FTH1	1.19216e-21	0.308973	0.953	0.903	2.46849e-17
FOS	1.58943e-07	0.307814	0.129	0.083	0.00329108
PSMA7	2.60311e-07	0.304971	0.58	0.613	0.00539
JAK1	1.0596e-06	0.303498	0.542	0.557	0.02194
RPL31	7.85439e-63	0.29899	0.987	0.996	1.62633e-58
GPRIN3	5.79571e-08	0.28276	0.118	0.074	0.00120006
HIST1H1D	5.98176e-08	0.282391	0.47	0.435	0.00123858
HIST1H4E	2.33615e-15	0.27877	0.128	0.06	4.83723e-11
MYL12B	7.073e-12	0.277654	0.752	0.777	1.46454e-07
EMP3	6.02983e-08	0.277584	0.687	0.7	0.00124854
MYL12A	3.15786e-20	0.275485	0.934	0.931	6.53866e-16
ARL6IP5	4.88432e-08	0.270073	0.623	0.656	0.00101135
RPL37A	7.66658e-70	0.260144	0.992	0.999	1.58744e-65
TMA7	1.06785e-12	0.254632	0.873	0.895	2.2111e-08
CSNK1G2	1.79376e-30	-0.251062	0.071	0.225	3.71417e-26
FBL	3.72537e-20	-0.253102	0.344	0.55	7.71375e-16
SARAF	9.08917e-25	-0.255408	0.838	0.917	1.882e-20
EEF1B2	1.5399e-48	-0.258208	0.984	0.996	3.18851e-44
BOD1L1	9.60089e-21	-0.25981	0.209	0.379	1.98796e-16
ANKRD11	1.30256e-21	-0.261096	0.25	0.438	2.69709e-17
NCK2	9.50913e-32	-0.261344	0.115	0.301	1.96896e-27
GRAMD1A	3.12994e-31	-0.2628	0.082	0.247	6.48085e-27
CLEC2D	1.73703e-21	-0.262997	0.433	0.638	3.5967e-17
APBA2	1.30782e-25	-0.265447	0.102	0.254	2.70797e-21
CTSW	1.01612e-31	-0.268604	0.124	0.314	2.10398e-27
RBM25	9.55527e-20	-0.268739	0.314	0.504	1.97851e-15
C6orf48	1.47281e-19	-0.270796	0.496	0.704	3.0496e-15
ANKRD44	2.43142e-25	-0.27112	0.227	0.429	5.03451e-21
LDHB	5.82895e-28	-0.271467	0.841	0.922	1.20694e-23
DDX17	9.75386e-23	-0.271601	0.467	0.68	2.01963e-18
PASK	1.52392e-22	-0.272336	0.132	0.281	3.15543e-18
PTP4A2	1.18857e-22	-0.275737	0.325	0.527	2.46104e-18
PIK3IP1	1.41167e-20	-0.276564	0.535	0.72	2.923e-16
SLC25A45	6.11654e-27	-0.276637	0.147	0.327	1.26649e-22
GRK6	5.8013e-31	-0.27961	0.093	0.263	1.20122e-26
ABLIM1	3.94208e-21	-0.280178	0.255	0.442	8.16248e-17
CORO1A	6.63642e-22	-0.280257	0.711	0.826	1.37414e-17
PNN	4.75967e-24	-0.281553	0.319	0.533	9.85537e-20
44629	1.53812e-31	-0.282756	0.062	0.214	3.18484e-27
DUS1L	6.9618e-35	-0.287002	0.056	0.215	1.44151e-30
UBALD2	2.54999e-30	-0.287543	0.148	0.344	5.28002e-26
MBD2	4.59932e-34	-0.288444	0.051	0.205	9.52334e-30
RP5-1171I10.5	3.68266e-31	-0.290177	0.075	0.234	7.62531e-27
MT-ND5	1.24211e-27	-0.290763	0.887	0.96	2.57191e-23
CD3E	3.66119e-27	-0.290945	0.775	0.898	7.58085e-23
EIF3F	1.30378e-24	-0.29271	0.599	0.765	2.69961e-20
DDX3Y	3.30614e-39	-0.292889	0.03	0.184	6.84569e-35
PNISR	6.75841e-25	-0.296002	0.589	0.782	1.3994e-20
PKN1	8.67831e-36	-0.296794	0.081	0.26	1.79693e-31
LAT	2.44076e-26	-0.296924	0.296	0.519	5.05384e-22
TSPAN32	5.7886e-31	-0.300912	0.055	0.199	1.19859e-26
TTC14	2.15251e-25	-0.300962	0.221	0.417	4.45699e-21
RPL11	8.01705e-100	-0.305617	0.994	0.999	1.66001e-95
PCSK7	3.23937e-24	-0.307355	0.214	0.399	6.70745e-20
MAZ	1.95752e-35	-0.311607	0.112	0.307	4.05323e-31
ACTN1	6.52416e-30	-0.314017	0.205	0.417	1.35089e-25
SUN2	6.45595e-27	-0.314355	0.277	0.496	1.33677e-22
RPS3A	1.33613e-103	-0.315047	0.993	1	2.76659e-99
MT-CO1	1.01503e-54	-0.322046	0.998	1	2.10173e-50
NUCB2	3.54441e-24	-0.322716	0.435	0.654	7.33905e-20
TCF7	3.3764e-27	-0.322832	0.629	0.803	6.99116e-23
NELL2	5.96482e-33	-0.323927	0.155	0.356	1.23508e-28
RPL17	3.42637e-33	-0.324921	0.761	0.891	7.09464e-29
EIF3L	3.26635e-27	-0.32743	0.439	0.654	6.76331e-23
PRKCA	4.84453e-37	-0.32864	0.106	0.304	1.00311e-32
STMN3	5.49641e-35	-0.333101	0.112	0.303	1.13809e-30
MT-CO3	7.99006e-67	-0.334472	0.998	1	1.65442e-62
UCP2	1.48007e-30	-0.336031	0.301	0.532	3.06463e-26
RPL4	3.18507e-60	-0.336865	0.96	0.986	6.595e-56
MT-CO2	2.49217e-69	-0.341492	0.996	1	5.16029e-65
AES	6.10076e-30	-0.341753	0.692	0.792	1.26322e-25
UBE2M	8.7377e-48	-0.342797	0.023	0.195	1.80923e-43
EEF1A1	1.6699e-143	-0.354314	0.998	1	3.45769e-139
CITED4	2.40039e-50	-0.356317	0.018	0.192	4.97025e-46
CDV3	5.27359e-37	-0.360118	0.126	0.33	1.09195e-32
GABPB1-AS1	1.08694e-29	-0.371814	0.228	0.433	2.25062e-25
BRI3	3.89981e-47	-0.373119	0.062	0.265	8.07495e-43
TMEM238	4.04278e-52	-0.375756	0.005	0.171	8.37099e-48
LCK	6.24155e-35	-0.386386	0.42	0.676	1.29238e-30
MT-ND1	1.72592e-61	-0.388143	0.981	0.997	3.57369e-57
CD81	4.51774e-54	-0.395982	0.075	0.307	9.35444e-50
MAP2K2	1.37513e-58	-0.406944	0.043	0.264	2.84734e-54
MT-ND3	2.35237e-73	-0.40704	0.981	0.998	4.87081e-69
EVL	1.76274e-38	-0.42054	0.507	0.719	3.64993e-34
H1FX	1.46665e-17	-0.428586	0.265	0.405	3.03685e-13
TRABD2A	1.82398e-39	-0.436304	0.237	0.482	3.77674e-35
URI1	1.54401e-56	-0.459769	0.064	0.293	3.19703e-52
LIMD2	2.18232e-40	-0.462891	0.612	0.772	4.51871e-36
MT-ND4	1.88857e-102	-0.469709	0.991	0.999	3.91047e-98
LRRN3	4.62938e-40	-0.492986	0.092	0.282	9.58559e-36
PRMT2	9.7788e-48	-0.494267	0.421	0.687	2.0248e-43
FAM118A	2.38245e-74	-0.554349	0.037	0.292	4.93311e-70
KLF2	1.12476e-40	-0.575393	0.544	0.681	2.32894e-36
POLR2J3	6.36448e-59	-0.584	0.194	0.478	1.31783e-54
CD8A	4.04348e-52	-0.591016	0.202	0.462	8.37244e-48
GNAS	2.32036e-59	-0.629392	0.48	0.688	4.80453e-55
MT-CYB	7.14863e-178	-0.692162	0.996	1	1.4802e-173
CD8B	4.03384e-61	-0.732303	0.336	0.616	8.35247e-57
RPS4Y1	5.54516e-141	-1.3959	0.19	0.621	1.14818e-136
RPS26	2.2749e-116	-1.75029	0.66	0.904	4.71041e-112

## Sheet: Table S9
Table S9 | The differentially expressed genes for NK2
	p_val	avg_log2FC	pct.1	pct.2	p_val_adj
XIST	5.99672e-32	1.07275	0.542	0.158	1.24168e-27
S100A9	1.96314e-08	0.866662	0.288	0.156	0.000406487
STK17A	4.24737e-19	0.792877	0.709	0.562	8.7946e-15
IFI44L	2.53625e-07	0.744135	0.246	0.132	0.00525155
BTG1	2.09414e-33	0.742934	0.957	0.858	4.33613e-29
IFITM3	1.95548e-10	0.622963	0.59	0.427	4.04903e-06
ISG20	3.61997e-07	0.616106	0.566	0.541	0.0074955
PNRC1	9.96074e-18	0.599803	0.825	0.744	2.06247e-13
TYMP	2.30223e-06	0.585179	0.24	0.14	0.04767
YBX1	3.22801e-15	0.582708	0.788	0.625	6.68392e-11
ATP5D	8.93211e-11	0.544776	0.608	0.488	1.84948e-06
VIM	1.29371e-10	0.517362	0.793	0.691	2.67875e-06
GZMK	4.20665e-09	0.514056	0.59	0.409	8.7103e-05
JAK1	2.90015e-14	0.50798	0.88	0.786	6.00504e-10
HIST1H4C	1.64407e-06	0.504736	0.602	0.551	0.0340421
CD2	5.94952e-07	0.484014	0.686	0.646	0.0123191
S100A11	2.08421e-07	0.467138	0.725	0.686	0.00431557
SRGN	2.76574e-11	0.404654	0.935	0.889	5.72673e-07
RPL27A	7.77348e-23	0.37284	0.978	0.984	1.60958e-18
IFITM2	2.39587e-10	0.345165	0.965	0.942	4.96089e-06
RPL31	2.81437e-13	0.325076	0.946	0.937	5.82743e-09
RPS4X	9.11864e-16	0.319023	0.98	0.974	1.88811e-11
RPS17	2.48236e-09	0.312164	0.888	0.86	5.13997e-05
RPS11	1.83135e-12	0.271313	0.97	0.958	3.79199e-08
RPL13A	1.15567e-15	0.26706	0.982	0.992	2.39293e-11
RPS20	2.26654e-08	0.254025	0.971	0.937	0.000469309
RNF169	6.70025e-14	-0.250409	0.049	0.19	1.38735e-09
PSMF1	1.93822e-09	-0.251261	0.129	0.288	4.01327e-05
ZBTB16	3.10607e-07	-0.254017	0.102	0.222	0.00643143
LINC00936	4.04126e-07	-0.255091	0.118	0.243	0.00836783
CREBBP	1.18319e-06	-0.255381	0.181	0.325	0.0244992
UBALD2	8.17897e-11	-0.257084	0.169	0.364	1.69354e-06
CENPB	1.48694e-09	-0.25811	0.058	0.172	3.07885e-05
FAM89B	8.97619e-12	-0.261448	0.124	0.301	1.85861e-07
APBA2	1.11229e-10	-0.261649	0.058	0.179	2.30312e-06
LAPTM4A	1.5018e-07	-0.262482	0.167	0.317	0.00310963
AKT1	1.30873e-11	-0.262627	0.091	0.248	2.70986e-07
STK24	2.93703e-10	-0.262655	0.071	0.198	6.08142e-06
RPL4	5.46354e-07	-0.263008	0.863	0.902	0.0113128
ARHGDIA	2.23912e-07	-0.263639	0.302	0.493	0.00463633
TMEM230	7.02329e-08	-0.265094	0.264	0.462	0.00145424
EXOSC6	3.53992e-13	-0.265495	0.093	0.264	7.32977e-09
QKI	1.10337e-07	-0.266391	0.159	0.311	0.00228463
EIF1AY	1.17459e-21	-0.266972	0.029	0.195	2.43211e-17
TMEM238	1.80097e-26	-0.267447	0.004	0.145	3.72908e-22
PGK1	5.45047e-07	-0.268153	0.35	0.557	0.0112857
NMUR1	1.90585e-09	-0.269326	0.064	0.179	3.94626e-05
ARL6IP1	7.43723e-07	-0.271275	0.282	0.467	0.0153995
TTTY15	3.74087e-15	-0.27546	0.02	0.135	7.74584e-11
URI1	1.70216e-17	-0.277163	0.091	0.298	3.52449e-13
ADRBK1	6.33894e-09	-0.2774	0.231	0.422	0.000131254
BORCS7	1.09394e-08	-0.278021	0.151	0.309	0.000226511
NFATC3	1.75352e-06	-0.278097	0.293	0.467	0.0363084
BRD7	4.30354e-07	-0.278378	0.175	0.327	0.00891091
ANKRD11	3.53672e-07	-0.278432	0.357	0.562	0.00732313
FAM118A	2.04498e-13	-0.279799	0.04	0.164	4.23433e-09
PRKCH	9.55432e-08	-0.282636	0.306	0.517	0.00197832
DAZAP2	6.79292e-07	-0.285237	0.45	0.649	0.0140654
SLC25A45	3.61311e-07	-0.287526	0.143	0.277	0.0074813
PDCD7	2.21384e-11	-0.287771	0.085	0.235	4.58397e-07
SLC2A4RG	5.61955e-12	-0.287857	0.064	0.201	1.16358e-07
BIN2	1.27232e-06	-0.289173	0.564	0.736	0.0263446
MT-CO2	3.88619e-16	-0.289923	0.999	0.997	8.04675e-12
KLF13	1.56893e-08	-0.290576	0.284	0.491	0.000324862
TSC22D4	1.2149e-07	-0.29092	0.251	0.43	0.00251557
RBM38	4.61795e-11	-0.292151	0.131	0.306	9.56193e-07
TPGS1	7.4783e-19	-0.2952	0.029	0.177	1.54846e-14
EEF2	2.33769e-06	-0.295864	0.688	0.821	0.0484043
CBX6	4.14571e-08	-0.29659	0.115	0.251	0.000858411
CSNK1G2	1.03726e-09	-0.297038	0.136	0.298	2.14775e-05
PCBP2	6.84301e-07	-0.297233	0.45	0.639	0.0141691
ILF3-AS1	1.78352e-10	-0.298472	0.147	0.322	3.69296e-06
GK5	2.37769e-09	-0.298709	0.178	0.354	4.92324e-05
LIMD2	2.16272e-06	-0.300428	0.611	0.744	0.0447813
CD247	2.32218e-06	-0.3005	0.756	0.852	0.0480831
SHKBP1	1.50819e-11	-0.303269	0.093	0.248	3.12285e-07
RNF187	1.19597e-15	-0.304713	0.076	0.253	2.47637e-11
ZBTB7A	3.99072e-09	-0.304765	0.195	0.372	8.26319e-05
UTY	6.86832e-20	-0.306289	0.023	0.169	1.42215e-15
SUN2	1.84609e-08	-0.309264	0.476	0.683	0.000382251
MT-ND1	6.97618e-13	-0.319514	0.976	0.989	1.44449e-08
MAZ	3.89262e-13	-0.319558	0.191	0.425	8.06007e-09
ARHGDIB	1.24436e-09	-0.320683	0.805	0.884	2.57657e-05
SARAF	6.03111e-07	-0.320944	0.584	0.765	0.012488
BCAP31	1.40761e-10	-0.327336	0.23	0.446	2.9146e-06
RHOC	1.12737e-08	-0.327555	0.298	0.507	0.000233434
RPL17	6.79577e-09	-0.331843	0.666	0.781	0.000140713
MT-CO3	7.67886e-17	-0.331885	0.998	0.995	1.58998e-12
SSBP3	6.19517e-11	-0.332432	0.108	0.266	1.28277e-06
DUS1L	6.48183e-15	-0.332656	0.083	0.261	1.34213e-10
LCK	4.03358e-07	-0.336255	0.392	0.575	0.00835193
FOSB	4.3019e-09	-0.337534	0.103	0.237	8.90752e-05
TTC38	8.52356e-11	-0.340692	0.159	0.346	1.76489e-06
BOD1L1	1.05249e-07	-0.343356	0.3	0.491	0.00217928
PRMT2	1.028e-06	-0.349063	0.57	0.707	0.0212857
PPP1R15A	1.10809e-07	-0.350407	0.286	0.467	0.00229442
AES	3.35774e-07	-0.350525	0.685	0.77	0.00695253
PET100	8.93261e-08	-0.350614	0.26	0.446	0.00184959
BSG	5.05539e-10	-0.351982	0.27	0.491	1.04677e-05
ITGB2	7.04318e-07	-0.352073	0.75	0.834	0.0145836
LBH	1.99417e-08	-0.352124	0.297	0.499	0.000412912
ACTB	3.05763e-08	-0.353968	0.975	0.968	0.000633114
SRM	8.76743e-18	-0.358104	0.05	0.216	1.81538e-13
MT-ND4	9.08537e-20	-0.364069	0.987	0.992	1.88122e-15
LYAR	4.76432e-10	-0.372926	0.194	0.38	9.86499e-06
SLC9A3R1	4.60386e-11	-0.377832	0.373	0.628	9.53275e-07
PPDPF	7.4253e-07	-0.378713	0.345	0.512	0.0153748
GRK6	5.08028e-12	-0.380492	0.19	0.396	1.05192e-07
LAIR1	4.94177e-14	-0.382576	0.12	0.317	1.02324e-09
SPN	1.10563e-07	-0.385262	0.434	0.636	0.00228931
CH17-189H20.1	1.08664e-08	-0.385283	0.23	0.409	0.000225
CEP78	1.02922e-06	-0.388022	0.288	0.459	0.0213111
DIP2A	6.44762e-08	-0.388532	0.252	0.433	0.00133504
CST7	4.52058e-08	-0.392798	0.769	0.863	0.000936032
EEF1A1	4.89163e-26	-0.395498	0.989	0.995	1.01286e-21
PCSK7	1.53848e-12	-0.397209	0.34	0.586	3.18557e-08
PTP4A2	6.30959e-10	-0.403792	0.415	0.649	1.30646e-05
BCL9L	3.87842e-14	-0.404513	0.147	0.351	8.03065e-10
ADGRG1	1.05977e-07	-0.408215	0.177	0.327	0.00219435
MBD2	4.27778e-19	-0.409069	0.075	0.274	8.85757e-15
HIPK2	3.12087e-11	-0.410701	0.169	0.359	6.46206e-07
RPS3A	2.95218e-28	-0.412055	0.98	0.982	6.11279e-24
ERAP2	2.64565e-11	-0.41294	0.143	0.319	5.47808e-07
MYO1F	5.95837e-09	-0.416462	0.404	0.609	0.000123374
TRBC2	1.11034e-07	-0.416692	0.505	0.678	0.00229907
CSK	1.39409e-12	-0.421529	0.275	0.52	2.88661e-08
MT-ND3	4.1639e-23	-0.42367	0.983	0.982	8.62177e-19
SPON2	1.42764e-06	-0.426485	0.359	0.507	0.0295608
PKN1	1.28466e-18	-0.428043	0.149	0.398	2.66002e-14
CD3D	2.2763e-06	-0.437065	0.201	0.33	0.047133
MT-CO1	6.8766e-20	-0.455261	0.999	1	1.42387e-15
LITAF	2.26611e-09	-0.457385	0.488	0.678	4.69222e-05
DUSP1	1.99063e-06	-0.462849	0.496	0.639	0.0412181
ARL4C	1.82142e-09	-0.464466	0.726	0.834	3.77144e-05
METRNL	2.61658e-20	-0.468327	0.062	0.256	5.4179e-16
TRAC	1.07584e-07	-0.468437	0.219	0.364	0.00222764
LSP1	9.8135e-13	-0.481381	0.474	0.689	2.03198e-08
GNAS	2.95085e-12	-0.4861	0.474	0.649	6.11003e-08
IL32	1.15589e-06	-0.49732	0.5	0.62	0.0239338
POLR2J3	3.17676e-13	-0.50928	0.245	0.47	6.57781e-09
CD3G	1.00748e-08	-0.513723	0.174	0.322	0.000208608
CDV3	1.50229e-16	-0.526388	0.151	0.385	3.11064e-12
DDX3Y	9.51507e-33	-0.55685	0.023	0.237	1.97019e-28
RP5-1171I10.5	2.30997e-15	-0.563602	0.215	0.459	4.78302e-11
FCGR3A	2.07385e-12	-0.600778	0.4	0.609	4.29412e-08
UBE2M	2.45429e-40	-0.604161	0.044	0.338	5.08186e-36
MAP2K2	1.22515e-27	-0.674666	0.126	0.42	2.53679e-23
MT-CYB	1.18733e-42	-0.682683	0.986	0.989	2.45849e-38
CD81	1.38353e-30	-0.839821	0.29	0.633	2.86475e-26
KLF2	3.43079e-17	-0.866481	0.576	0.704	7.1038e-13
JUND	7.98514e-23	-0.878802	0.559	0.741	1.6534e-18
FGFBP2	1.42459e-15	-0.884234	0.356	0.57	2.94975e-11
JUN	1.44561e-17	-0.895712	0.258	0.504	2.99328e-13
PTGDS	7.67038e-08	-1.25341	0.069	0.166	0.00158823
RPS26	9.0209e-50	-1.33742	0.708	0.894	1.86787e-45
RPS4Y1	8.0039e-71	-1.4546	0.144	0.668	1.65729e-66

## Sheet: Table S10
Table S10 | The cell number of myeloid cell subtypes for each sample
	DN1	DN2	DN3	HC1	HC2	HC3	HC4
CD14+ Mono	1208	2225	1367	1108	1067	367	669
CD16+ Mono	693	917	518	306	304	47	160
CD14+CD16+ Mono	316	1294	232	164	135	21	57
Megakaryocytes	206	158	486	169	74	18	53
mDC	38	70	55	56	72	1	28
Neutrophil	1	64	136	27	5	5	15
pDC	42	60	48	44	17	1	25

[truncated: 4 more sheets: Table S11, Table S12, Table S13, Table S14]
